# Supplementary material for: Differences in Chemical Constituents between Dalbergia oliveri Heartwood and Sapwood and Their Effect on Wood Color
Source: Molecules. 2022 Nov 17;27(22):7978. doi: 10.3390/molecules27227978 (PMC9695600; doi:10.3390/molecules27227978)
Supplement: Supplementary file 1 [file molecules-27-07978-s001.zip]

Archive with 1 entries (1 files):
- molecules-1998971-supplementary.pdf
